# Supplementary material for: High Prevalence of Extended-Spectrum β-Lactamase Producing Enterobacteriaceae Among Clinical Isolates From Cats and Dogs Admitted to a Veterinary Hospital in Switzerland
Source: Front Vet Sci. 2018 Mar 27;5:62. doi: 10.3389/fvets.2018.00062 (PMC5890143; doi:10.3389/fvets.2018.00062)
Supplement: Supplementary file 2 [file table_2.XLSX]

## Sheet: Table S1
Supplementary Material
High Prevalence of Extended-Spectrum ß-Lactamase producing Enterobacteriaceae among Clinical Isolates from Cats and Dogs admitted to a Veterinary Hospital
in Switzerland
Anna Lena Zogg, Sabrina Simmen, Katrin Zurfluh, Roger Stephan, Sarah Schmitt, Magdalena Nüesch-Inderbinen*
* Correspondence: magdalena.nueesch-inderbinen.uzh.ch
Supplementary Table S2: Strain identities, origin, genotypic and phentoypic characteristics of clinical ESBL producing Enterobacteriaceae from cats and dogs in Switzerland, 2012– 2016.
Strain ID	Host	Source	Species	ESBL variant (s)	Phylogroup	MLST	CC	Antimicrobial resistance pattern																	AZM R-gene	mutations in QRDR						PMQR						VF
																										gyrA			parC									Aggregate VF score	Adhesins			Toxin	Iron uptake	Misc.
								AM	CZ	CTX	AMC	FEP	NA	CIP	SXT	FOS	AZM	F/M	S	K	GM	C	TE	MDR	mphA	Ser83→Leu	Asp87→Asn	Asp87→Tyr	Ser80→ Ile	Glu84→Val	Glu84→Gly	qnrA	qnrB	qnrD	qnrS	qepA	acc(6')-Ib-cr		papAH	papEF	yfcV	hly	fuyA	traT	PAI
3138	cat	other	E. coli	CTX-M 1	A	10	ST10	6	6	19	23	24	19	25	6	34	17	24	6	6	11	6	6															–
2411	dog	urine	E. coli	CTX-M 1	A	617	ST10	6	6	18	12	24	6	6	6	40	16	20	6	26	24	30	9			a	a		a									6	a	a		a	a	a	a
2430	dog	urine	E. coli	CTX-M 1	A	617	ST10	6	6	20	20	24	6	6	6	38	20	22	6	24	22	26	24			a	a		a									5	a	a			a	a	a
3236	dog	surgical site	E. coli	CTX-M 1	A	3889	None	6	6	17	22	18	24	36	30	34	24	26	20	28	24	25	12															–
3118	dog	abscess	E. coli	CTX-M 1	B1	58	ST155	6	6	18	20	22	24	38	6	36	19	20	6	6	24	27	6															–
3238	dog	surgical site	E. coli	CTX-M 1	B1	101	ST101	6	6	15	22	21	28	36	32	34	20	24	17	22	22	27	22															–
3239	dog	surgical site	E. coli	CTX-M 1	B1	101	ST101	6	6	8	22	14	19	32	6	24	19	22	16	24	21	22	18															–
2454	dog	urine	E. coli	CTX-M 1	B1	1431	None	6	6	17	21	24	6	6	6	36	20	25	6	22	24	28	23			a	a		a									3				a	a	a
2288	cat	urine	E. coli	CTX-M 1	C	23	ST23	6	6	15	20	21	6	25	21	40	15	25	14	23	23	6	24			a												1					a
3245	dog	bile	E. coli	CTX-M 1	C	90	ST23	6	6	18	13	23	6	6	32	40	20	24	19	18	10	28	6			a	a		a									–
2309	dog	urine	E. coli	CTX-M 1	C	410	ST23	6	6	15	8	19	6	6	6	34	16	16	9	23	21	23	6			a	a		a									0
2319	dog	urine	E. coli	CTX-M 1	C	410	ST23	6	6	16	12	22	6	6	6	32	15	24	7	22	20	24	6			a	a		a									0
2380	dog	urine	E. coli	CTX-M 1	C	410	ST23	6	6	16	11	22	6	6	6	36	18	24	7	25	24	26	22			a	a		a									0
2742	dog	urine	E. coli	CTX-M 1	C	410	ST23	6	6	15	12	20	6	6	6	36	17	23	15	21	21	25	20			a	a		a									0
2743	dog	urine	E. coli	CTX-M 1	C	410	ST23	6	6	17	12	23	6	6	6	34	15	24	17	22	23	24	21			a	a		a									0
3498	dog	wound/skin	E. coli	CTX-M 1	D	new STa	–	6	6	14	10	22	28	36	6	32	20	24	6	6	9	6	6															–
2305	dog	urine	E. coli	CTX-M 1	F	117	–	6	6	19	21	21	24	32	6	32	20	23	17	21	20	24	22															1						a
2196	dog	urine	K. pneumoniae	CTX-M 1	–	788	–	6	22	36	13	32	25	38	6	23	16	18	6	6	9	6	9															–
2724	dog	urine	E. coli	CTX-M 14	A	744	–	6	6	10	19	17	6	10	6	32	12	22	8	6	6	6	6			a	a		a									1						a
3139	dog	urine	E. coli	CTX-M 14	A	744	–	6	6	16	20	22	6	11	32	34	19	27	20	6	26	6	6			a	a		a									0
3356	dog	urine	E. coli	CTX-M 14	A	744	–	6	6	18	20	24	6	18	34	27	13	25	19	6	25	12	8			a	a		a									0
3395	dog	wound/skin	E. coli	CTX-M 14	B2	131	ST131	6	6	17	20	23	6	6	6	36	14	25	7	24	24	30	6			a	a		a	a								–
2947	dog	abscess	E. coli	CTX-M 15	A	167	ST10	6	6	14	20	28	6	6	6	38	13	21	8	18	13	30	7			a	a		a									–
2948	dog	abscess	E. coli	CTX-M 15	A	167	ST10	6	6	16	20	24	6	6	6	36	12	21	6	19	25	30	6			a	a		a									–
3056	dog	urine	E. coli	CTX-M 15	A	361	–	6	6	14	18	24	6	6	6	36	11	25	19	18	13	29	6			a	a		a									2					a	a
2685	dog	urine	E. coli	CTX-M 15	A	361	–	6	6	17	28	30	6	6	6	36	12	26	7	18	11	28	6			a	a		a									0
2699	dog	urine	E. coli	CTX-M 15	A	361	–	6	6	12	16	21	6	6	6	30	11	23	6	13	7	29	8			a	a		a									0
2702	cat	abscess	E. coli	CTX-M 15	A	361	–	6	6	10	18	18	6	6	6	32	10	25	6	16	10	27	8			a	a		a									–
2708	dog	wound/skin	E. coli	CTX-M 15	A	361	–	6	6	12	15	20	6	6	6	31	11	23	6	14	10	25	6			a	a		a									–
2793	cat	surgical site	E. coli	CTX-M 15	A	361	–	6	6	9	16	19	6	6	6	36	13	26	6	17	11	29	6			a	a		a									–
2824	dog	bile	E. coli	CTX-M 15	A	361	–	6	6	12	26	24	6	6	6	40	14	28	6	17	11	30	7			a	a		a									–
3291	dog	other	E. coli	CTX-M 15	A	361	–	6	6	13	17	21	6	6	6	34	13	25	18	17	12	27	6			a	a		a									–
2943	dog	abscess	E. coli	CTX-M 15	A	new STb	–	6	6	15	36	24	6	6	6	36	13	26	21	18	14	30	6			a	a		a									–
2239	dog	urine	E. coli	CTX-M 15	B1	533	–	6	6	10	19	18	6	6	20	32	15	21	6	25	26	6	6			a	a		a									1						a
2761	dog	urine	E. coli	CTX-M 15	B2	131	ST131	6	6	13	20	20	6	6	26	36	24	25	24	16	11	26	6			a	a		a	a								7	a	a	a	a	a	a	a
2772	dog	urine	E. coli	CTX-M 15	B2	131	ST131	6	6	14	19	22	6	6	26	36	20	26	18	14	11	26	6			a	a		a	a								7	a	a	a	a	a	a	a
3043	dog	urine	E. coli	CTX-M 15	B2	131	ST131	6	6	9	20	20	6	6	27	38	20	25	7	24	24	30	24			a	a		a	a								7	a	a	a	a	a	a	a
2249	dog	surgical site	E. coli	CTX-M 15	B2	131	ST131	6	6	9	19	20	6	6	6	36	15	25	15	15	12	29	8			a	a		a	a								–
2996	dog	wound/skin	E. coli	CTX-M 15	B2	131	ST131	6	6	14	20	24	6	6	32	38	22	30	18	16	11	30	25			a	a		a	a								–
2243	dog	urine	E. coli	CTX-M 15	C	410	ST23	6	6	12	11	19	6	6	6	34	18	25	6	15	12	27	6			a	a		a									0
2260	dog	urine	E. coli	CTX-M 15	C	410	ST23	6	6	11	18	19	6	6	6	36	17	24	18	18	13	21	6			a	a		a									0
2317	dog	urine	E. coli	CTX-M 15	C	410	ST23	6	6	6	6	8	6	6	6	30	16	6	8	16	11	22	6			a	a		a									0
2325	dog	urine	E. coli	CTX-M 15	C	410	ST23	6	6	6	6	13	6	6	6	32	18	21	9	17	12	24	6			a	a		a									0
2561	dog	urine	E. coli	CTX-M 15	C	410	ST23	6	6	14	13	20	6	6	30	35	11	26	20	16	25	27	6			a	a		a									2	a				a
2782	dog	urine	E. coli	CTX-M 15	C	410	ST23	6	6	9	12	18	6	6	6	40	20	28	9	17	13	28	6			a	a		a									0
3117	dog	urine	E. coli	CTX-M 15	C	410	ST23	6	6	6	10	9	6	6	30	32	11	24	19	17	12	25	6			a	a		a									0
2224	dog	bile	E. coli	CTX-M 15	C	410	ST23	6	6	12	14	19	6	6	6	38	16	24	6	16	14	27	6			a	a		a									–
2229	dog	surgical site	E. coli	CTX-M 15	C	410	ST23	6	6	11	18	19	6	6	6	42	20	28	19	18	14	25	6			a	a		a									–
2236	dog	urine	E. coli	CTX-M 15	C	new STc	–	6	10	30	8	30	6	6	19	25	6	6	18	6	22	14	19			a			a									1					a
2906	dog	urine	E. coli	CTX-M 15	F	354	ST354	6	6	10	30	24	6	6	40	40	23	26	20	30	28	32	25			a	a		a									2			a			a
2606	dog	urine	E. coli	CTX-M 15	F	648	ST648	6	6	10	20	19	6	6	6	37	14	25	19	26	24	6	6			a	a		a									4			a		a	a	a
3349	cat	wound/skin	E. coli	CTX-M 15	F	648	ST648	6	6	16	17	26	6	6	6	38	12	26	18	12	26	6	6			a	a		a									–
2246	dog	abscess	K. pneumoniae	CTX-M 15	–	11	–	6	12	18	14	34	6	6	6	10	8	10	15	6	21	6	19															–
2320	cat	urine	K. pneumoniae	CTX-M 15	–	15	–	6	6	8	16	16	6	6	6	25	14	17	6	14	9	20	6															–
2289	dog	wound/skin	K. pneumoniae	CTX-M 15	–	15	–	6	6	9	16	15	6	6	6	23	17	16	6	13	6	20	6															–
2299	dog	wound/skin	K. pneumoniae	CTX-M 15	–	15	–	6	6	9	17	15	6	6	6	25	16	18	6	13	6	18	6															–
3126	dog	other	K. pneumoniae	CTX-M 15	–	147	–	6	6	11	20	19	6	8	6	23	16	12	12	22	22	6	6															–
2967	cat	urine	K. pneumoniae	CTX-M 15	–	147	–	6	6	12	18	19	6	7	6	24	15	11	12	24	21	6	6															–
3128	dog	urine	K. pneumoniae	CTX-M 15	–	147	–	6	6	12	21	20	6	8	6	27	17	11	13	21	24	6	6															–
3184	dog	urine	K. pneumoniae	CTX-M 15	–	147	–	6	6	12	20	19	6	6	6	23	15	10	11	22	21	6	6															–
3188	dog	urine	K. pneumoniae	CTX-M 15	–	147	–	6	6	11	19	17	6	8	6	24	15	11	12	22	22	6	6															–
3183	dog	urine	K. pneumoniae	CTX-M 15; SHV-12	–	147	–	6	6	13	21	20	6	6	6	25	6	10	12	25	23	6	6															–
3185	dog	urine	E. coli	CTX-M 27	B2	131	ST131	6	6	16	22	23	6	6	6	34	14	25	9	23	23	28	6			a	a		a	a								4			a		a	a	a
2825	dog	bile	E. coli	CTX-M 27	F	648	ST648	6	6	18	20	30	6	6	6	40	14	30	19	16	21	6	6			a	a		a									0
3445	dog	urine	E. coli	CTX-M 55	C	410	ST23	6	6	9	16	14	6	6	6	32	13	20	16	15	23	25	6			a	a		a									1					a
3488	dog	urine	E. coli	CTX-M 55	C	410	ST23	6	6	11	18	18	6	6	6	32	12	20	17	14	24	25	6			a	a		a									1					a
2418	dog	urine	E. coli	CTX-M 55	D	1177	–	6	6	11	22	20	6	6	32	34	24	26	18	20	10	26	24			a	a		a									2					a	a
3068	dog	urine	E. coli	CTX-M 55	F	457	–	6	6	7	28	20	6	6	23	42	26	28	20	26	25	19	24			a		a	a									3			a			a	a
3092	dog	wound/skin	E. coli	CTX-M 55	F	457	–	6	6	11	21	20	6	6	6	36	20	25	6	6	11	25	6			a		a			a							–
3473	dog	urine	E. cloacae	SHV-12	–	–	–	6	10	36	6	40	6	24	6	21	17	26	15	28	28	30	23															–
3505	dog	urine	E. cloacae	SHV-12	–	–	–	6	6	16	8	22	6	12	6	25	10	21	14	23	8	22	17															–
3506	dog	urine	E. cloacae	SHV-12	–	–	–	6	6	26	21	32	6	26	6	27	12	25	14	26	6	20	15															–
Abbreviations: AM, ampicillin; AMC, amoxicillin-clavulanic acid; AZM, azithromycin; C, chloramphenicol; CC, clonal complex; CTX, cefotaxime; CIP, ciprofloxacin; FEP, cefepime; F/M, nitrofurantoin; FOS, fosfomycin; GM, gentamicin; K, kanamycin; MDR, multidrug resistance; MLST, multilocus sequence type; NA, nalidixic acid; PMQR, plasmid-mediated quinolone resistance; QRDR, quinolone resistance dete…
a allele profile adk (154), fumC (187), gyrB (22), icd (1), mdh (130), purA (129), recA (4). b allele profile adk (10), fumC (99), gyrB (5), icd (91), mdh (273), purA (7), recA (2). c allele profile adk (6), fumC (4), gyrB (193), icd (1), mdh (20), purA (18), recA (7).
